# Supplementary material for: Identification of Introgressed Alleles Conferring High Fiber Quality Derived From Gossypium barbadense L. in Secondary Mapping Populations of G. hirsutum L
Source: Front Plant Sci. 2018 Jul 18;9:1023. doi: 10.3389/fpls.2018.01023 (PMC6058274; doi:10.3389/fpls.2018.01023)
Supplement: Supplementary file 1 [file Table_1.XLSX]

## Sheet: TableS1
Table S1. The Comparison of the introgression chromosomal regions among the two mapping parents and the original introgression parent, LY343
Parents	The chromosomal origins of the introgression genomic components
	Chr.3	Chr.5	Chr.7	Chr.8	Chr.13	Chr.15	Chr.16	Chr.18	Chr.19	Chr.20	Chr.21	Chr.22	Chr.23	Chr.25
LY343	√	√	√	√	√	√	√	√	√	√	√	√	√	√
R472	-	-	√	-	√	√	√	√	√	√	-	-	-	-
R497	√	√	√	√	-	-	-	√	√	-	√	√	√	√
