# Supplementary material for: Identification of Introgressed Alleles Conferring High Fiber Quality Derived From Gossypium barbadense L. in Secondary Mapping Populations of G. hirsutum L
Source: Front Plant Sci. 2018 Jul 18;9:1023. doi: 10.3389/fpls.2018.01023 (PMC6058274; doi:10.3389/fpls.2018.01023)
Supplement: Supplementary file 2 [file Table_2.XLSX]

## Sheet: Sheet1
Table2. Common and significant QTLs for three traits detected using three different populations
Traits	Chro.	Pop.A					Pop.B					Pop.C
		Name of QTLs	Markers nearest to QTLs	Environment	R2(%)		Name of QTLs	Markers nearest to QTLs	Environment	R2(%)		Name of QTLs	Markers nearest to QTLs	Environment	R2(%)
FL	7	qFL-C7-1	DC40182	F2 LQ	9.9		qFL-C7-1	DC40182	F2:3 LQ	4		qFL-C7-1	DC40182	F2:3 LQ	5.38
			DC40182	F2:3 LQ	9.41		qFL-C7-1	DC40182	F2:3 HuN	6.98		-	-	-	-
	16	qFL-C16-1	CGR5139	F2:3 HaiN			qFL-C16-1	CGR5139	F2:3 LQ	6.11		-	-	-	-
FS	7	qFS-C7-1	DC40182	F2 LQ	26.21		qFS-C7-1	DC40182	F2:3 LQ	15.05		qFS-C7-1	DC40182	F2:3 LQ	18.47
			DC40182	F2:3 HaiN	13.74		qFS-C7-1	DC40182	F2:3 HuN	5.57		qFS-C7-1	DC40182	F2:3 HuN	3
		qFS-C7-2	DPL0852	F2 LQ	27.09		-	-	-	-		qFS-C7-3	DPL0852	F2 LQ	9.18
FE	3	qFE-C3-3	MUCS574	F2:3 LQ	12.31		-	-	-	-		qFE-C3-2	MUCS574	F2:3 LQ	9.06
	7	-	-	-	-		qFE-C7-1	DC40182	F2:3 LQ	5.15		qFE-C7-1	DC40182	F2:3 LQ	7.18
		-	-	-	-		qFE-C7-1	DC40182	F2:3 HuN	2.28		-	-	-	-
		qFE-C7-1	DPL0757	F2 LQ	14.73		-	-	-	-		qFE-C7-2	DPL0757	F2:3 LQ	6.16
Note: Pop. A represented the population developed from a cross of LMY22×LY343，which was constructed as a primary mapping population in our previous study; Pop. B and Pop. C represented the population from the cross of R472×LMY22 and R497×LMY22, respectively; FL: Fibre length, FS: Fibre strength, FE: Fibre elongation; LQ: LinQing, HaiN: HaiNan, HuN: HuNan; “-” represented no QTL was detected in th…
