# Supplementary material for: Identification of Introgressed Alleles Conferring High Fiber Quality Derived From Gossypium barbadense L. in Secondary Mapping Populations of G. hirsutum L
Source: Front Plant Sci. 2018 Jul 18;9:1023. doi: 10.3389/fpls.2018.01023 (PMC6058274; doi:10.3389/fpls.2018.01023)
Supplement: Supplementary file 3 [file Table_3.XLSX]

## Sheet: Table S3
Table S3 Phenotypic variation of fiber quality traits in B and C populations
Traits	Environmenta	Max	Min	Mean	Variance	Standard	Skewness	Kurtosis
Pop.B
Length（mm）	E1	33.08	22.36	29.6	2.04	1.43	-0.84	2.28
	E2	33.96	25.82	30.1	1.2	1.1	-0.25	0.24
	E3	31	24	27.91	1.05	1.02	-0.1	0.5
	Mean	32.68	24.06	29.2
Strength(cN/tex)	E1	36	23	29.41	3.19	1.79	-0.06	0.39
	E2	41	28	33.68	4.33	2.08	0.07	0.05
	E3	44	15	36.15	10.66	3.25	-0.99	4.17
	Mean	40.33	22	33.08
Micronaire	E1	5.53	2.5	4.2	0.3	0.55	-0.28	-0.19
	E2	5.69	3.41	4.58	0.16	0.4	-0.22	-0.02
	E3	7	4	5.2	0.16	0.4	-0.13	1.01
	Mean	6.07	3.3	4.66
Uniformity（%）	E1	88.5	76.3	84.6	3.07	1.75	-0.89	1.74
	E2	88.4	80.4	85.29	1.72	1.31	-0.64	0.91
	E3	89	82	85.13	1.14	1.07	-0.37	0.49
	Mean	88.63	79.57	85.01
Elongation（%）	E1	6.6	6.3	6.49	0	0.04	-0.82	4.34
	E2	6.6	5.7	6.21	0.02	0.14	0.16	0.08
	E3	7.6	4	4.84	0.21	0.46	0.94	2.89
	Mean	6.93	5.33	5.85
Pop.C
Length（mm）	E1	34.32	25.14	30.7	2.43	1.56	-0.99	1.51
	E2	34.27	25.68	31.16	1.28	1.13	-0.65	2.3
	E3	33.06	25.18	29.47	1.2	1.09	-0.65	0.37
	Mean	33.88	25.33	30.44
Strength(cN/tex)	E1	37	24	30.82	3.07	1.75	-0.15	0.27
	E2	43	27	34.41	4.55	2.13	0.2	0.86
	E3	45.9	32.2	40.14	7.04	2.65	-0.3	-0.27
	Mean	41.97	27.73	35.12
Micronaire	E1	5.23	2	3.97	0.37	0.61	-0.47	0.12
	E2	5.51	3.32	4.6	0.17	0.42	-0.31	-0.2
	E3	6	4.1	5.11	0.12	0.35	-0.29	-0.37
	Mean	5.58	3.14	4.56
Uniformaity（%）	E1	88.9	76.5	85.22	3.16	1.78	-1.17	2.38
	E2	90.1	78.7	86.75	1.91	1.38	-0.86	2.31
	E3	89	84	86.45	0.89	0.95	-0.2	-2.87
	Mean	89.33	79.43	86.14
Elongation（%）	E1	6.6	6.4	6.54	0	0.05	0.37	-1.23
	E2	6.7	5.7	6.04	0.02	0.16	0.49	1.36
	E3	6.4	3.6	4.58	0.16	0.4	0.85	1.03
	Mean	6.56	5.23	5.72
