# Supplementary material for: Identification of Introgressed Alleles Conferring High Fiber Quality Derived From Gossypium barbadense L. in Secondary Mapping Populations of G. hirsutum L
Source: Front Plant Sci. 2018 Jul 18;9:1023. doi: 10.3389/fpls.2018.01023 (PMC6058274; doi:10.3389/fpls.2018.01023)
Supplement: Supplementary file 4 [file Table_4.XLSX]

## Sheet: Table S4 
Table S4 Basic informations about each chromosome and the number of QTLs in the SSR linkage map for two secondary populations
Chr.	Population B					Chr.	Population C
	（R472×LMY22）						（R497×LMY22）
	LGs	Markers	Length	No.segregation distortion	The number of QTLs		LGs	Marker	Length	No.segregation distortion	The number of QTLs
			（cM）						（cM）
1	1	2	3.5	0	0	1	1	3	46.1	0	0
3	1	5	57.9	1	4	3	2	12	130.6	3	7
5	1	8	3.3	8	0	5	1	8	13.1	0	0
7	1	7	13.5	0	8	7	1	9	92.8	4	13
8	1	2	8.4	2	0	8	1	4	27	0	1
11	1	2	0.5	0	0	11	1	2	2	0	0
At	6	26	87.1	11	12	13	1	4	60.5	4	1
13	1	6	39.4	0	0	At	8	42	372.1	11	22
15	1	6	5.7	0	3	17	1	5	22	0	0
16	1	10	93.6	10	8	18	1	11	20.4	6	0
17	1	4	1.2	0	0	19	3	11	186	3	4
18	1	13	15.3	0	1	20	1	6	10.9	0	0
19	3	9	149.1	1	1	21	2	5	25.9	0	3
20	1	6	6.9	1	1	22	1	5	90	3	1
21	1	4	48.3	1	0	23	1	16	80.7	7	0
23	2	8	69.6	1	0	25	1	4	14.4	0	7
Dt	12	66	429.1	14	14	Dt	11	63	450.3	19	15
Total	18	92	516.2	25	26	Total	19	105	822.4	30	37
