# Supplementary material for: Identification of Introgressed Alleles Conferring High Fiber Quality Derived From Gossypium barbadense L. in Secondary Mapping Populations of G. hirsutum L
Source: Front Plant Sci. 2018 Jul 18;9:1023. doi: 10.3389/fpls.2018.01023 (PMC6058274; doi:10.3389/fpls.2018.01023)
Supplement: Supplementary file 5 [file Table_5.XLSX]

## Sheet: TableS5
Table S5. The statistics of the putative introgression chromosomal segments and QTL in Pop.B
Chr.	Introgression segments				No. of QTL for introgression chromosomal segments	The proportion of QTL for introgression segment /%
	S1	S2	S3	S4
3	5.26	7.19			2	66.6667
7	0.2				3	60
13	18.1				0	-
15	1.13				2	100
16	30.5				4	57.1429
18	0.18	1.97	3.19	1.07	0	0
19	11.29				1	100
"-" represent for not detected any QTLs in correspondent chromosome.
