# Supplementary material for: Identification of Introgressed Alleles Conferring High Fiber Quality Derived From Gossypium barbadense L. in Secondary Mapping Populations of G. hirsutum L
Source: Front Plant Sci. 2018 Jul 18;9:1023. doi: 10.3389/fpls.2018.01023 (PMC6058274; doi:10.3389/fpls.2018.01023)
Supplement: Supplementary file 6 [file Table_6.XLSX]

## Sheet: TableS6
Table S6 The statistics of the putative introgression chromosomal segments and QTL in Pop.C
Chr.	Introgression segments				No. of QTL for introgression segment region	The proportion of QTL for introgression segment /%
	S1	S2	S3	S4
3	12.23	5.36			2	40
5	3.67				0	-
7	7.16				4	50
18	3.19				0	-
19	2.25				2	66.6667
21	3.28				2	66.6667
23	22.02	1.33	17.59	1.28	3	60
25	12.72				0	-
"-" represent for not detected any QTLs in correspondent chromosome.
