# Supplementary material for: Identification of Introgressed Alleles Conferring High Fiber Quality Derived From Gossypium barbadense L. in Secondary Mapping Populations of G. hirsutum L
Source: Front Plant Sci. 2018 Jul 18;9:1023. doi: 10.3389/fpls.2018.01023 (PMC6058274; doi:10.3389/fpls.2018.01023)
Supplement: Supplementary file 7 [file Table_7.XLSX]

## Sheet: TableS7
Table S7.Candidate genes identified within the Chr.7-clusters mapping interval in Gossypium hirsutum
Clusters	Chr.	interval	G.hirsutum gene	Arabidopsis thaliana homolog	Function
c7-cluster	7	DC40182-DPL0757	Gh_A07G1752	AT2G04240	RING/U-box superfamily protein
			Gh_A07G1753	AT3G07650	CONSTANS-like 9
			Gh_A07G1754	AT3G07640	-
			Gh_A07G1755	AT2G04220	Plant protein of unknown function (DUF868)
			Gh_A07G1756	AT4G12680	-
Note:“-” represent for not any function in annotation.
