# Supplementary material for: Identification of Introgressed Alleles Conferring High Fiber Quality Derived From Gossypium barbadense L. in Secondary Mapping Populations of G. hirsutum L
Source: Front Plant Sci. 2018 Jul 18;9:1023. doi: 10.3389/fpls.2018.01023 (PMC6058274; doi:10.3389/fpls.2018.01023)
Supplement: Supplementary file 8 [file Table_8.XLSX]

## Sheet: Table S8
Table S8.RT-qPCR primer developed from G. hirsutum genome sequence
Primer	F(5'-3')	R(5'-3')
RT-Gh_A07G1752	TTGTCGGTATCCATCTCTCG	CGATTTAGGCTCAAACTCAGAC
RT-Gh_A07G1753	GAACAGCCGACACATCATTATC	CTATCAATCCCACCATTCCC
RT-Gh_A07G1754	CAGAGCACATACCATCTACCGT	GTGAAGAAAGCAGGCTAAAGG
RT-Gh_A07G1755	CCTGAAATGTGGATTAGCATCG	TGGCTACTTCCTTCTTTGTCAC
RT-Gh_A07G1756	AAACACCCGAGGACTGGAAT	CGATGTGATGGACTGAAGCA
